# Supplementary material for: Adaptin evolution in kinetoplastids and emergence of the variant surface glycoprotein coat in African trypanosomatids
Source: Mol Phylogenet Evol. 2013 Apr;67(1):123–8. doi: 10.1016/j.ympev.2013.01.002 (PMC3650584; doi:10.1016/j.ympev.2013.01.002)
Supplement: Supplementary Table 1 — Accession numbers of all query sequences and blast hits used in this analysis from publicly available genome databases, and the newly reported sequences from T. grayi. [file mmc1.xls]

## Sheet: Sheet 1 - Table 1
		Naegleria gruberi	Bodo saltans	Trypanoplasma borelli	Phytomonas serpens	Leishmani braziliensis	Leishmani infantum	Leishmani tarentolae	Leishmani major	Leishmania mexicana	Trypanosoma carassii	trypanosoma grayi	Trypanosoma theileri	Trypanosoma cruzi	Trypanosoma vivax	Trypanosoma congolense	Trypanosoma brucei	Trypanosoma brucei gambiense
AP1	Gamma	XP_002680471.1	BSA09940.1	Pending	Pending	LbrM.20.3600	LinJ.34.3800	LtaP34.3940	LmjF.34.3970	LmxM.33.3970	Pending	JX852039	Pending	Tc00.1047053508257.260	TvY486_0400470	TcIL3000.4.370	Tb927.4.760	Tbg972.4.540
	Beta	XP_002674541.1	BSA15125.1	Pending	Pending	LbrM.35.7120	LinJ.36.7080	LtaP36.7020	LmjF.36.6770	LmxM.36.6770	Pending	JX852031	Pending	Tc00.1047053506247.200	TvY486_1007920	TcIL3000.10.6910	Tb927.10.8040	Tbg972.10.9830
	mu	|Naegr1|35900| ( from JGI)	Not Found	Pending	Pending	LbrM.22.1040	LinJ.22.0960	LtaP22.1100	LmjF.22.1140	LmxM.22.1140	Pending	JX852028	Pending	Tc00.1047053511821.30 / Tc00.1047053510533.40	TvY486_0703050	TcIL3000.7.2340	Tb927.7.3180	Tbg972.7.3510
	Sigma	XP_002683410.1	BSA34415.1	Pending	Pending	LbrM.29.1530	LinJ.29.1530	LtaP29.1590	LmjF.29.1440	LmxM.08_29.1440	Pending	JX852042	Pending	Tc00.1047053509623.19 / Tc00.1047053510003.41	Not Found	TcIL3000.3.2650	Tb927.3.4000	Tbg972.3.4390
AP2	Alpha	XP_002670993.1	BSA32970.1	Pending	Pending	LbrM.07.0050	LinJ.07.0060	LtaP07.0050	LmjF.07.0050	LmxM.07.0050	Pending	JX852038	Pending	Tc00.1047053511391.140 / Tc00.1047053509549.90	Not Found	Not Found	Not Found	Not Found
	Beta	-	BSA59545.1	Pending	Pending	LbrM.11.0790	LinJ.11.0990	LtaP11.0960	LmjF.11.0990	LmxM.11.0990	Pending	JX852032	Pending	Tc00.1047053506297.180 / Tc00.1047053510101.150	Not Found	Not Found	Not Found	Not Found
	mu	XP_002671925.1	BSA54255.1	Pending	Pending	LbrM.35.3250	LinJ.36.3180	LtaP36.3100	LmjF.36.3030	LmxM.36.3030	Pending	JX852027	Pending	Tc00.1047053510105.30 / Tc00.1047053509715.20	Not Found	Not Found	Not Found	Not Found
	Sigma	XP_002683429.1	BSA35520.1	Pending	Pending	LbrM.20.1830	LinJ.34.2100	LtaP34.2180	LmjF.34.2330	LmxM.33.2330	Pending	JX852043	Pending	Tc00.1047053506559.330	Not Found	Not Found	Not Found	Not Found
AP3	Delta	XP_002676406.1	BSA62575.1	Pending	Pending	LbrM.08.0090	LinJ.08.0090	LtaP08.0090	LmjF.08.0090	LmxM.08.0090	Pending	JX852037	Pending	Tc00.1047053507811.20 / Tc00.1047053511653.10 / Tc00.1047053511651.19	TvY486_0502990	TcIL3000.5.4050	Tb927.5.3610	Tbg972.5.5040
	Beta	XP_002680551.1	BSA23525.1	Pending	Pending	LbrM.35.5510	LinJ.36.5490	LtaP36.5380	LmjF.36.5260	LmxM.36.5260	Pending	JX852033	Pending	Tc00.1047053506673.60 / Tc00.1047053504827.40	TvY486_1111570	TcIL3000.11.11300	Tb11.01.2420	Tbg972.11.11940
	mu	XP_002681019.1	scaffold1192	Pending	Pending	LbrM.20.2150	LinJ.34.2420	LtaP34.2500	LmjF.34.2590	LmxM.33.2590	Pending	JX852030	Pending	Tc00.1047053510877.50	TvY486_0401820	TcIL3000.4.1760	Tb927.4.2020	Tbg972.4.1940
	Sigma	XP_002678606.1	BSA76570.1	Pending	Pending	LbrM.24.1320	LinJ.24.1610	LtaP24.1670	LmjF.24.1540	LmxM.24.1540	Pending	JX852040	Pending	Tc00.1047053509243.50 / Tc00.1047053507989.20 / Tc00.1047053510063.10 / Tc00.1047053506399.10	TvY486_0806310	TcIL3000.8.6560	Tb927.8.6680	Tbg972.8.6860
AP4	Epsilon	XP_002676583.1 / XP_002679201.1	BSA05200.1	Pending	Not Found	Not Found	Not Found	Not Found	Not Found	Not Found	Pending	JX852035 / JX852036	Pending	Tc00.1047053507023.10 / Tc00.1047053511751.200	TvY486_0602440	Not Found	Tb927.6.2960	Tbg972.6.2750
	Beta	XP_002675915.1	BSA78795.1 / BSA78790.1	Pending	Not Found	Not Found	Not Found	Not Found	Not Found	Not Found	Pending	JX852034	Pending	Tc00.1047053509799.10 / Tc00.1047053504137.60	TvY486_1009100	Not Found	Tb927.10.9230	Tbg972.10.11300
	mu	XP_002675315.1 / XP_002681639.1	BSA00790.1	Pending	Not Found	Not Found	Not Found	Not Found	Not Found	Not Found	Pending	JX852029	Pending	Tc00.1047053509911.70 / Tc00.1047053505073.30	TvY486_0806550	Not Found	Tb927.8.7050	Tbg972.8.7270
	Sigma	XP_002683551.1	BSA22080.1	Pending	Not Found	Not Found	Not Found	Not Found	Not Found	Not Found	Pending	JX852041	Pending	Tc00.1047053511283.109 / Tc00.1047053506525.104	TvY486_1013730	Not Found	Tb927.10.14260	Tbg972.10.16660
AP5	Psi	Not Found	Not Found	Not Found	Not Found	Not Found	Not Found	Not Found	Not Found	Not Found	Not Found	Not Found	Not Found	Not Found	Not Found	Not Found	Not Found	Not Found
	Beta	XP_002677583.1	Not Found	Not Found	Not Found	Not Found	Not Found	Not Found	Not Found	Not Found	Not Found	Not Found	Not Found	Not Found	Not Found	Not Found	Not Found	Not Found
	mu	XP_002677485.1	Not Found	Not Found	Not Found	Not Found	Not Found	Not Found	Not Found	Not Found	Not Found	Not Found	Not Found	Not Found	Not Found	Not Found	Not Found	Not Found
	Sigma	Not Found	Not Found	Not Found	Not Found	Not Found	Not Found	Not Found	Not Found	Not Found	Not Found	Not Found	Not Found	Not Found	Not Found	Not Found	Not Found	Not Found
HSP90		XP_002672583.1	BSA82560.1	Pending	Pending	LbrM.33.0340	LinJ.33.0370	Not Found	LmjF.33.0355	LmxM.32.0314	Pending	JX852044	Pending	Tc00.1047053507713.30 / Tc00.1047053509643.130	TvY486_1010600	TcIL3000.0.26140	Tb927.10.10900	Tbg972.10.13270
